# Supplementary material for: Establishment of an Antiplasmodial Vaccine Based on PfRH5-Encoding RNA Replicons Stabilized by Cationic Liposomes
Source: Pharmaceutics. 2023 Apr 12;15(4):1223. doi: 10.3390/pharmaceutics15041223 (PMC10145066; doi:10.3390/pharmaceutics15041223)
Supplement: Supplementary file 1 [file pharmaceutics-15-01223-s001.zip]

Archive with 1 entries (1 files):
- pharmaceutics-2228425-supplementary.docx
